# Supplementary material for: Twelve Weeks of Web-Based Low to Moderate Physical Activity Breaks with Coordinative Exercises at the Workplace Increase Motor Skills but Not Motor Abilities in Office Workers—A Randomised Controlled Pilot Study
Source: Int J Environ Res Public Health. 2023 Jan 25;20(3):2193. doi: 10.3390/ijerph20032193 (PMC9915999; doi:10.3390/ijerph20032193)
Supplement: Supplementary file 1 [file ijerph-20-02193-s001.zip]

Archive with 1 entries (1 files):
- Twelve weeks of _Supplementary Material Table S1_Scharf_Tilp.pdf
